# Supplementary material for: Selective Copolymerization from Mixed Monomers of Phthalic Anhydride, Propylene Oxide and Lactide Using Nano-Sized Zinc Glutarate
Source: Nanomaterials (Basel). 2024 Sep 22;14(18):1535. doi: 10.3390/nano14181535 (PMC11434771; doi:10.3390/nano14181535)
Supplement: Supplementary file 1 [file nanomaterials-14-01535-s001.zip]

Archive with 1 entries (1 files):
- nanomaterials-3130327-supplementary.pdf
